# Supplementary material for: Synthetic mammalian transgene negative autoregulation
Source: Mol Syst Biol. 2013 Jun 4;9:670. doi: 10.1038/msb.2013.27 (PMC3964311; doi:10.1038/msb.2013.27)
Supplement: Source data for Figure 2 [file msb201327-df2.xlsx]

## Sheet: Sheet1
Source data for Figure 2
Panel	Low Dox	High Dox
a	B-E	G-J
b	L-O	Q-T
d	V-Y	AA-AD
e	AF-AI	AK-AN
	Doxycycline	IPTG	zsGreen1 mean	zsGreen1 std		Doxycycline	IPTG	zsGreen1 mean	zsGreen1 std		Doxycycline	IPTG	dsRed mean	dsRed std		Doxycycline	IPTG	dsRed mean	dsRed std		Doxycycline	IPTG	dsRed mean	dsRed std		Doxycycline	IPTG	dsRed mean	dsRed std		Doxycycline	IPTG	zsGreen1 mean	zsGreen1 std		Doxycycline	IPTG	zsGreen1 mean	zsGreen1 std
	0.625μg/ml	0μΜ	1222	38.6911		5μg/ml	0μΜ	1744	29.3087		0.625μg/ml	0μΜ	849.667	88.8951		5μg/ml	0μΜ	1507.67	22.1209		0.625μg/ml	0μΜ	146	2.64575		5μg/ml	0μΜ	190.333	7.57188		0.625μg/ml	0μΜ	7676.33	103.786		5μg/ml	0μΜ	13100	781.025
	0.625μg/ml	0.2μM	1352	56.5685		5μg/ml	0.2μM	1940.67	11.8462		0.625μg/ml	0.2μM	983.5	40.3051		5μg/ml	0.2μM	1508	59.9083		0.625μg/ml	0.1μM	159	8.18535		5μg/ml	0.1μM	196.667	12.2202		0.625μg/ml	0.1μM	7618.33	335.825		5μg/ml	0.1μM	12133.3	1266.23
	0.625μg/ml	0.4μM	1475.67	144.299		5μg/ml	0.4μM	2229.33	8.5049		0.625μg/ml	0.4μM	894.667	96.0746		5μg/ml	0.4μM	1508.33	66.0328		0.625μg/ml	0.2μM	157	2.64575		5μg/ml	0.2μM	220.667	24.0069		0.625μg/ml	0.2μM	7150.33	77.125		5μg/ml	0.2μM	12533.3	1497.78
	0.625μg/ml	0.8μM	1644.33	163.94		5μg/ml	0.8μM	2836.33	95.0018		0.625μg/ml	0.8μM	870.333	110.247		5μg/ml	0.8μM	1640.33	102.051		0.625μg/ml	0.4μM	176.333	9.24562		5μg/ml	0.4μM	256.333	22.8983		0.625μg/ml	0.4μM	7339.33	257.651		5μg/ml	0.4μM	12466.7	1123.98
	0.625μg/ml	1.6μM	2028.33	160.531		5μg/ml	1.6μM	4148.33	75.9759		0.625μg/ml	1.6μM	895.333	92.0996		5μg/ml	1.6μM	1510.67	55.8062		0.625μg/ml	0.8μM	219	9.60902		5μg/ml	0.8μM	343	31.4325		0.625μg/ml	0.8μM	7464.33	171.963		5μg/ml	0.8μM	12600	1178.98
	0.625μg/ml	3.125μM	2699	127.354		5μg/ml	3.125μM	6159.67	129.94		0.625μg/ml	3.125μM	885	90.7028		5μg/ml	3.125μM	1427.67	43.4089		0.625μg/ml	1.6μM	325.667	21.5441		5μg/ml	1.6μM	552.667	57.2917		0.625μg/ml	1.6μM	7258.33	397.694		5μg/ml	1.6μM	12433.3	1193.04
	0.625μg/ml	6.25μM	4139.67	212.839		5μg/ml	6.25μM	8078	143.513		0.625μg/ml	6.25μM	1041.67	104.963		5μg/ml	6.25μM	1492	63.9296		0.625μg/ml	3.125μM	429.333	3.372		5μg/ml	3.125μM	906	98.2242		0.625μg/ml	3.125μM	6574.67	20.9161		5μg/ml	3.125μM	12333.3	1234.23
	0.625μg/ml	12.5μM	5387.67	426.373		5μg/ml	12.5μM	9289.33	354.494		0.625μg/ml	12.5μM	1043	52		5μg/ml	12.5μM	1571.33	66.6658		0.625μg/ml	6.25μM	652.333	6.57718		5μg/ml	6.25μM	1331.67	130.592		0.625μg/ml	6.25μM	6969	163.365		5μg/ml	6.25μM	12366.7	1096.97
	0.625μg/ml	25μM	5557.33	396.351		5μg/ml	25μM	9730.67	245.63		0.625μg/ml	25μM	967	76.2955		5μg/ml	25μM	1663.67	42.0991		0.625μg/ml	12.5μM	741	41.6053		5μg/ml	12.5μM	1523	106.24		0.625μg/ml	12.5μM	7112	203.284		5μg/ml	12.5μM	12133.3	757.188
	0.625μg/ml	50μM	5830.33	470.138		5μg/ml	50μM	9538	228.639		0.625μg/ml	50μM	987	96.6592		5μg/ml	50μM	1590.33	46.6083		0.625μg/ml	25μM	867	36.8284		5μg/ml	25μM	1673.33	133.125		0.625μg/ml	25μM	7274	22.301		5μg/ml	25μM	12333.3	1011.6
																					0.625μg/ml	50μM	805.333	63.4878		5μg/ml	50μM	1694	138.597		0.625μg/ml	50μM	7039.67	478.973		5μg/ml	50μM	12566.7	832.666
