# Supplementary material for: Synthetic mammalian transgene negative autoregulation
Source: Mol Syst Biol. 2013 Jun 4;9:670. doi: 10.1038/msb.2013.27 (PMC3964311; doi:10.1038/msb.2013.27)
Supplement: Source data for Figure 3 [file msb201327-df3.xlsx]

## Sheet: Sheet1
Source data for Figure 3
Panel	Columns
a	D-K
b	M-P
c	R-Y
d	AA-AH
e	AJ-AM
f	AO-AV
g	AX-BE
h	BG-BJ
i	BL-BS
			Doxycycline	IPTG	Intrinsic	Extrinsic	Total	Intrinsic stdev	Extrinsic stdev	Total stdev		Doxycycline	zsGreen mean	CV	CV stdev		Doxycycline	IPTG	Intrinsic	Extrinsic	Total	Intrinsic stdev	Extrinsic stdev	Total stdev		Doxycycline	IPTG	Intrinsic	Extrinsic	Total	Intrinsic stdev	Extrinsic stdev	Total stdev		Doxycycline	zsGreen mean	zsGreen CV	zsGreenCV stdev		Doxycycline	IPTG	Intrinsic	Extrinsic	Total	Intrinsic stdev	Extrinsic stdev	Total stdev		Doxycycline
			5μg/ml	0μΜ	0.330104	0.333748	0.469724	0.00717837	0.0222352	0.0109288		5μg/ml	1744	0.469724	0.0215258		5μg/ml	0μΜ	0.27425	0.572475	0.635261	0.0362666	0.00843976	0.0215258		0.625μg/ml	0μΜ	0.425978	0.490415	0.649677	0.0144724	0.00975162	0.011397		0.625μg/ml	1222	0.649677	0.011397		0.625μg/ml	0μΜ	0.317793	0.778549	0.84125	0.0228644	0.0215303	0.0115085		5μg/ml
			5μg/ml	0.2μM	0.331626	0.325094	0.46471	0.0126823	0.0169925	0.0031217		5μg/ml	1940.67	0.46471	0.0123888		5μg/ml	0.2μM	0.260909	0.572475	0.629971	0.0409215	0.00843976	0.0123888		0.625μg/ml	0.2μM	0.44856	0.505597	0.676055	0.0130626	0.0146124	0.00776906		0.625μg/ml	1352	0.676055	0.00776906		0.625μg/ml	0.2μM	0.287566	0.778549	0.830175	0.0171648	0.0215303	0.0148786		5μg/ml
			5μg/ml	0.4μM	0.324026	0.346558	0.474444	0.00247118	0.000480664	0.00188603		5μg/ml	2229.33	0.474444	0.00600365		5μg/ml	0.4μM	0.280012	0.572475	0.637322	0.00558922	0.00843976	0.00600365		0.625μg/ml	0.4μM	0.454933	0.52738	0.696788	0.0122591	0.0247072	0.0114582		0.625μg/ml	1475.67	0.696788	0.0114582		0.625μg/ml	0.4μM	0.266967	0.778549	0.823213	0.0258597	0.0215303	0.0269874		5μg/ml
			5μg/ml	0.8μM	0.314748	0.368415	0.484968	0.011984	0.0236303	0.0102714		5μg/ml	2836.33	0.484968	0.024199		5μg/ml	0.8μM	0.258746	0.572475	0.629126	0.046874	0.00843976	0.024199		0.625μg/ml	0.8μM	0.454024	0.583375	0.739242	0.012811	0.0101887	0.0156902		0.625μg/ml	1644.33	0.739242	0.0156902		0.625μg/ml	0.8μM	0.274711	0.778549	0.825817	0.0220777	0.0215303	0.0199604		5μg/ml
			5μg/ml	1.6μM	0.315384	0.396242	0.506466	0.00533566	0.00643916	0.00440726		5μg/ml	4148.33	0.506466	0.00469597		5μg/ml	1.6μM	0.196739	0.572475	0.605464	0.0133638	0.00843976	0.00469597		0.625μg/ml	1.6μM	0.436382	0.672595	0.802322	0.0272138	0.0265182	0.00907553		0.625μg/ml	2028.33	0.802322	0.00907553		0.625μg/ml	1.6μM	0.2558	0.778549	0.821501	0.0690053	0.0215303	0.0169823		5μg/ml
			5μg/ml	3.125μM	0.279065	0.485224	0.559768	0.0061137	0.00634049	0.00682712		5μg/ml	6159.67	0.559768	0.00621076		5μg/ml	3.125μM	0.210085	0.572475	0.609868	0.00896001	0.00843976	0.00621076		0.625μg/ml	3.125μM	0.314778	0.864651	0.920303	0.0198686	0.00630696	0.00758012		0.625μg/ml	2699	0.920303	0.00758012		0.625μg/ml	3.125μM	0.356952	0.778549	0.856544	0.0125926	0.0215303	0.0212244		5μg/ml
			5μg/ml	6.25μM	0.248709	0.550347	0.603985	0.0106471	0.0071222	0.00865081		5μg/ml	8078	0.603985	0.00467059		5μg/ml	6.25μM	0.230095	0.572475	0.617066	0.00989084	0.00843976	0.00467059		0.625μg/ml	6.25μM	0.306979	0.930044	0.981532	0.0777848	0.0203465	0.0135682		0.625μg/ml	4139.67	0.981532	0.0135682		0.625μg/ml	6.25μM	0.335553	0.778549	0.848784	0.0457374	0.0215303	0.00241062		5μg/ml
			5μg/ml	12.5μM	0.252365	0.564653	0.618667	0.0147805	0.0168359	0.0126673		5μg/ml	9289.33	0.618667	0.0110536		5μg/ml	12.5μM	0.218867	0.572475	0.613089	0.0205523	0.00843976	0.0110536		0.625μg/ml	12.5μM	0.365879	0.943498	1.01211	0.0350582	0.0385253	0.0473717		0.625μg/ml	5387.67	1.01211	0.0473717		0.625μg/ml	12.5μM	0.303413	0.778549	0.835741	0.0162968	0.0215303	0.0182036		5μg/ml
			5μg/ml	25μM	0.18868	0.599171	0.630065	0.0525825	0.0311799	0.0132042		5μg/ml	9730.67	0.630065	0.0276405		5μg/ml	25μM	0.285813	0.572475	0.640647	0.0470184	0.00843976	0.0276405		0.625μg/ml	25μM	0.312603	0.996376	1.04541	0.0657706	0.0133949	0.0301208		0.625μg/ml	5557.33	1.04541	0.0301208		0.625μg/ml	25μM	0.34888	0.778549	0.853905	0.0392011	0.0215303	0.00735117		5μg/ml
			5μg/ml	50μM	0.260321	0.572475	0.628905	0.00489119	0.00843976	0.00740725		5μg/ml	9538	0.628905	0.0110118		5μg/ml	50μM	0.222531	0.572475	0.614222	0.00904812	0.00843976	0.0110118		0.625μg/ml	50μM	0.396992	0.94983	1.02979	0.0453909	0.0262669	0.0413068		0.625μg/ml	5830.33	1.02979	0.0413068		0.625μg/ml	50μM	0.322147	0.778549	0.843333	0.0388971	0.0215303	0.00608791		5μg/ml
[truncated: 19 more columns]
